# Supplementary material for: Unpacking fitness differences between two invaders in a multispecies context
Source: Bull Math Biol. 2025 Jul 26;87(9):120. doi: 10.1007/s11538-025-01491-5 (PMC12296887; doi:10.1007/s11538-025-01491-5)
Supplement: Supplementary file 2 — (xlsx 12 KB) [file 11538_2025_1491_MOESM2_ESM.xlsx]

## Sheet: Readme
Data used to illustrate our framework, were extracted from a previously published study (Cardoso et al., 2020), and describe host microbiota compositions and initial selection coefficients between two E.coli strains upon co-invasion. Data1. SH-R mice were single-housed and injected with WT+ a rifampicin-resistant mutant. Data 2. CH-R mice were co-housed and injected with WT+ a rifampicin-resistan…
Leonidas Cardoso, Luis, Paulo Durão, Massimo Amicone, and Isabel Gordo. "Dysbiosis individualizes the fitness effect of antibiotic resistance in the mammalian gut." Nature Ecology & Evolution 4, no. 9 (2020): 1268-1278.
Data (https://doi.org/10.5061/dryad.j0zpc869r), 2020. Accessed: 2023-09-30

## Sheet: Data
	Microbiota composition
	Host ID	Bacteroidetes (B)	Proteobacteria (P)	Verrucomicrobia (V)	Firmicutes (F)	Selection coefficient (s = r_mut - r_wt)
	1	0	0.47	0	0	-0.03 (n.s.)
	2	0	0.56	0	0.44	-1.12 ***
Data 1	3	0.91	0.01	0	0.08	-0.76***
Single housed Rif vs WT	4	0.57	0.05	0	0.38	-0.5***
	5	0.53	0.06	0.33	0.08	-1.48***
	1	0.5	0.46	0	0.04	-1.46***
	2	0.68	0.3	0	0.02	-0.92***
Data 2	3	0.03	0.79	0	0.18	-1.11***
Co-housed Rif vs WT	4	0.02	0.84	0	0.14	-1.43***
	5	0.17	0.73	0	0.1	-0.87***
	6	0.7	0.27	0	0.03	-1.19***
	1	0.74	0.07	0.1	0.09	-1.39***
	2	0.69	0.08	0.16	0.07	-1.61***
Data 3	3	0.71	0.06	0.14	0.09	-0.24 (n.s.)
Co-housed Str vs WT	4	0.65	0.07	0.16	0.12	-1.04***
	5	0.56	0.07	0.29	0.08	-1.54***
	6	0.57	0.05	0.27	0.11	-0.99***
